# Supplementary material for: Evaluating vector competence for Yellow fever in the Caribbean
Source: Nat Commun. 2024 Feb 9;15:1236. doi: 10.1038/s41467-024-45116-2 (PMC10858021; doi:10.1038/s41467-024-45116-2)
Supplement: Supplementary file 4 — Source Data [file 41467_2024_45116_MOESM4_ESM.xlsx]

## Sheet: Figure 2
		Anses Maroquet	Bois lézard	Cap Chevalier	Diamant	Lareinty	Macouba	Morne-Rouge	Sainte Thérèse	Tartane
A	IR (%)	59.37	77.27	53.12	82.5	65.62	81.25	65.62	90	35.29
	Number of mosquitoes tested	32	22	32	40	32	32	32	40	34
B	IR (%)	35	3.12	25	37.5	28.12	33.33	18.75	51.85	37.5
	Number of mosquitoes tested	20	32	32	32	32	33	32	27	32
C	IR (%)	66.67	58.33	76.47	71.87	83.33	84.84	31.25	68.75	62.5
	Number of mosquitoes tested	15	24	17	32	24	33	32	32	24
D	IR (%)	29.16	29.16	64	81.25	58.33	97.14	80.64	53.12	91.66
	Number of mosquitoes tested	24	24	25	32	24	35	31	32	24
E	IR (%)	77.77	66.66	86.66	90.62	87.5	100	71.42	96.66	95.83
	Number of mosquitoes tested	18	24	30	32	24	33	28	30	24
F	Log10 viral particles in midgut	4.61008	3.745	4.24319	3.94939	4.15622	3.77844	4.24232	4.27238	4.46613
	Number of mosquitoes tested	19	17	17	33	21	26	21	36	12
G	Log10 viral particles in midgut	4.17921	1.92428	3.35813	2.92324	3.5284	3.0026	3.00903	2.2878	2.89321
	Number of mosquitoes tested	7	1	8	12	9	11	6	14	12
H	Log10 viral particles in midgut	3.47871	3.15594	3.46285	3.32797	3.93912	3.90053	3.17955	3.0216	4.10537
	Number of mosquitoes tested	10	14	13	23	20	28	10	22	15
I	Log10 viral particles in midgut	2.38917	2.1959	3.11893	3.31281	2.60746	3.21299	3.37144	2.4216	3.61194
	Number of mosquitoes tested	7	7	16	26	14	34	25	17	22
J	Log10 viral particles in midgut	3.49	3.30449	3.67861	3.96932	3.52673	4.01397	3.34655	3.3653	4.02833
	Number of mosquitoes tested	14	16	26	29	21	33	20	29	23

## Sheet: Figure 3
		Anses Maroquet	Bois lézard	Cap Chevalier	Diamant	Lareinty	Macouba	Morne-Rouge	Sainte Thérèse	Tartane
A	SDR (%)	78.94	82.35	82.35	81.81	71.42	76.92	80.95	66.66	83.33
	Number of mosquitoes tested	19	17	17	33	21	26	21	36	12
B	SDR (%)	71.42	0	37.5	8.33	44.44	45.45	16.66	0	25
	Number of mosquitoes tested	7	1	8	12	9	11	6	14	12
C	SDR (%)	50	57.14	100	69.56	45	85.71	90	36.36	80
	Number of mosquitoes tested	10	14	13	23	20	28	10	22	15
D	SDR (%)	14.28	100	93.75	88.46	42.46	91.17	72	35.29	36.36
	Number of mosquitoes tested	7	7	16	26	14	34	25	17	22
E	SDR (%)	64.28	100	100	82.75	95.23	96.96	95	79.31	82.6
	Number of mosquitoes tested	14	16	26	29	21	33	20	29	23
F	Log10 viral particles in carcass	5.30086	4.41024	4.95207	4.37816	4.61936	4.19053	4.41419	4.83368	5.07315
	Number of mosquitoes tested	15	14	14	27	15	20	17	24	10
G	Log10 viral particles in carcass	3.05154		3.4624	2.85733	2.71265	2.45637	2.20952		1.50515
	Number of mosquitoes tested	7	0	3	3	4	8	2	0	3
H	Log10 viral particles in carcass	2.46982	4.37978	3.43072	3.87489	3.12872	4.55227	3.99791	2.57054	3.6465
	Number of mosquitoes tested	5	8	14	17	9	24	9	8	12
I	Log10 viral particles in carcass	1.5563	5.12001	4.07137	3.3822	2.94939	4.62309	4.69178	2.62325	3.17609
	Number of mosquitoes tested	1	7	16	23	6	31	19	7	8
J	Log10 viral particles in carcass	2.13354	4.96567	4.89029	4.65849	4.33748	4.53375	3.991	3.80902	3.93907
	Number of mosquitoes tested	9	16	26	24	20	32	20	24	19

## Sheet: Figure 4
		Anses Maroquet	Bois lézard	Cap Chevalier	Diamant	Lareinty	Macouba	Morne-Rouge	Sainte Thérèse	Tartane
A	STR (%)	20	14.28	14.28	11.11	6.66	25	17.64	4.16	10
	Number of mosquitoes tested	15	14	14	27	15	20	17	24	10
B	STR (%)	0		0	33.33	25	0	0		0
	Number of mosquitoes tested	7	0	3	3	4	8	2	0	3
C	STR (%)	0	37.5	7.14	29.41	11.11	29.16	33.33	25	25
	Number of mosquitoes tested	5	8	14	17	9	24	9	8	12
D	STR (%)	100	57.14	18.75	17.39	50	16.12	31.57	42.85	12.5
	Number of mosquitoes tested	1	7	16	23	6	31	19	7	8
E	STR (%)	44.44	50	26.92	37.5	45	31.25	15	20.83	42.1
	Number of mosquitoes tested	9	16	26	24	20	32	20	24	19
F	Log10 viral particles in saliva	1.98677	2.14613	1.41497	2.0086	1.6902	2.11394	1.97772	1.60206	2.50515
	Number of mosquitoes tested	3	2	2	3	1	5	3	1	1
G	Log10 viral particles in saliva				0.30103	0.30103
	Number of mosquitoes tested	0	0	0	1	1	0	0	0	0
H	Log10 viral particles in saliva	2.64345	1.23045	0.477121	1.38021	2.50515	0.60206	0.60206	1.25527	1.38021
	Number of mosquitoes tested	1	3	2	6	1	8	3	2	3
I	Log10 viral particles in saliva	1.23045	1.49136	0.30103	1.63347	3.21112	2.32015	1.716	2.09691	2.64345
	Number of mosquitoes tested	1	4	3	4	4	5	7	6	1
J	Log10 viral particles in saliva	1.50515	3.13322	1	1.54407	2.07188	2.84386	1.59106	1.25527	2.60638
	Number of mosquitoes tested	5	8	7	9	9	10	3	5	8

## Sheet: Figure 5
		Dissemination	No Dissemination					Transmission	No Transmission
A	Log10 viral particles in midgut	4.29	3.09			F	Log10 viral particles in midgut	4.29	4
	Number of mosquitoes tested	156	171				Number of mosquitoes tested	21	309
B	Log10 viral particles in midgut	3.48	2.62			G	Log10 viral particles in midgut	2.96	2.85
	Number of mosquitoes tested	30	242				Number of mosquitoes tested	2	270
C	Log10 viral particles in midgut	3.71	3.21			H	Log10 viral particles in midgut	3.91	3.41
	Number of mosquitoes tested	106	127				Number of mosquitoes tested	29	204
D	Log10 viral particles in midgut	3.32	2.51			I	Log10 viral particles in midgut	3.19	3.03
	Number of mosquitoes tested	118	133				Number of mosquitoes tested	35	216
E	Log10 viral particles in midgut	3.79	2.92			J	Log10 viral particles in midgut	3.81	3.66
	Number of mosquitoes tested	190	53				Number of mosquitoes tested	64	179

## Sheet: Figure 6
		Abymes	CTU	Papin	La Havane	Gainesville	Nor Oriental
A	IR (%)	93.75	37.5	47.73	50	67.5	45.83
	Number of mosquitoes tested	32	48	44	24	40	24
B	IR (%)	25	25	25	41.66	11.54	16.7
	Number of mosquitoes tested	24	32	32	24	26	24
C	IR (%)	79.16	62.5	78.13	75	92.59	46.67
	Number of mosquitoes tested	24	24	32	24	27	15
D	IR (%)	95.83	66.66	84.38	33.33	66.67	52.17
	Number of mosquitoes tested	24	24	32	24	27	23
E	IR (%)	66.66	95.83	84.38	100	93.33	50
	Number of mosquitoes tested	24	24	32	24	30	24
F	SDR (%)	83.33	50	66.66	50	66.67	45.45
	Number of mosquitoes tested	30	18	21	12	27	11
G	SDR (%)	16.66	25	50	50	33.33	50
	Number of mosquitoes tested	6	8	8	10	3	4
H	SDR (%)	42.1	6.66	56	77.78	40	57.14
	Number of mosquitoes tested	19	15	25	18	25	7
I	SDR (%)	69.56	43.75	62.96	75	50	33.33
	Number of mosquitoes tested	23	16	27	8	18	12
J	SDR (%)	68.75	82.6	77.78	100	53.57	100
	Number of mosquitoes tested	16	23	27	24	28	12
K	STR (%)	12	22.22	35.71	33.33	27.78	20
	Number of mosquitoes tested	25	9	14	6	18	5
L	STR (%)	0	0	25	0	0	0
	Number of mosquitoes tested	1	2	4	5	1	2
M	STR (%)	25	0	6.66	26.67	0	25
	Number of mosquitoes tested	8	1	15	15	10	4
N	STR (%)	12.5	0	5.88	16.67	0	0
	Number of mosquitoes tested	16	7	17	6	10	4
O	STR (%)	18.18	31.57	23.81	20.83	6.66	8.33
	Number of mosquitoes tested	11	19	21	24	15	12

## Sheet: Figure 7
		Abymes	CTU	Papin	La Havane	Gainesville	Nor Oriental
A	Log10 viral particles in midgut	4.26238	3.91062	3.7	3.52582	3.9	3.4
	Number of mosquitoes tested	30	18	21	12	27	11
B	Log10 viral particles in midgut	2.76042	1.86183	2.15381	2.93952	2.94841	3.1245
	Number of mosquitoes tested	6	8	8	10	3	4
C	Log10 viral particles in midgut	3.53046	3.9087	3.1784	3.08135	2.9	3.48911
	Number of mosquitoes tested	19	15	25	18	25	7
D	Log10 viral particles in midgut	3.25792	3.55979	3.30125	2.72082	2.92788	3.00173
	Number of mosquitoes tested	23	16	27	8	18	12
E	Log10 viral particles in midgut	2.87245	4.14882	3.8236	3.47842	2.49831	4.03933
	Number of mosquitoes tested	16	23	27	24	28	12
F	Log10 viral particles in carcass	4.70737	3.76916	4.57276	4.97405	4.63149	4.6835
	Number of mosquitoes tested	25	9	14	6	18	5
G	Log10 viral particles in carcass	2.68124	2.56348	2.34635	2.94724	1.5563	3.4096
	Number of mosquitoes tested	1	2	4	5	1	2
H	Log10 viral particles in carcass	2.57054	2.68124	4.75941	4.13814	3.8537	3.43233
	Number of mosquitoes tested	8	1	15	15	10	4
I	Log10 viral particles in carcass	2.90526	3.55606	4.35019	4.14301	3.4178	3.78032
	Number of mosquitoes tested	16	7	17	6	10	4
J	Log10 viral particles in carcass	2.73239	3.64758	4.67852	5.07812	3.16702	3.4312
	Number of mosquitoes tested	11	19	21	24	15	12
K	Log10 viral particles in saliva	2.00303	0.90309	1.2833	1.38021	1.77232	1.07918
	Number of mosquitoes tested	3	2	5	2	5	1
L	Log10 viral particles in saliva			1.1
	Number of mosquitoes tested	0	0	1	0	0	0
M	Log10 viral particles in saliva	1.77815		0.3	1.80618		0.9
	Number of mosquitoes tested	2	0	1	4	0	1
N	Log10 viral particles in saliva	1.89		2.3	0.78
	Number of mosquitoes tested	2	0	1	1	0	0
O	Log10 viral particles in saliva	1.89209	2.33445	3.6	1.83251	0.5	0.3
	Number of mosquitoes tested	2	6	5	5	1	1

## Sheet: Figure S3
		7	14	20	28
A	IR (%)	6.25	3.12	2.94	0
	Number of mosquitoes tested	32	32	34	27
B	SDR (%)	0	0	0	0
	Number of mosquitoes tested	1	1	1	1
C	STR (%)	0	0	0	0
	Number of mosquitoes tested	1	1	1	1
D	IR (%)	32.14	43.75	35.29	55.56
	Number of mosquitoes tested	28	32	34	9
E	SDR (%)	33.33	78.57	83.33	100
	Number of mosquitoes tested	9	14	12	5
F	STR (%)	33.33	9.09	10	20
	Number of mosquitoes tested	3	11	10	5

## Sheet: Figure S4
		Anses Maroquet	Bois lézard	Cap Chevalier	Diamant	Lareinty	Macouba	Morne-Rouge	Sainte Thérèse	Tartane
A	IR (%)	62.5	90.47	65.62	75	59.37	93.75	53.12	81.25	43.75
	Number of mosquitoes tested	32	21	32	32	32	32	32	32	32
B	IR (%)	6.25	3.03	37.5	18.75	25	37.5	6.25	43.75	37.5
	Number of mosquitoes tested	32	33	32	32	32	32	32	32	32
C	IR (%)	45.83	12.5	86.95	71.87	91.66	93.75	53.12	59.37	66.66
	Number of mosquitoes tested	24	32	23	32	24	32	32	32	24
D	IR (%)	41.66	37.5	72.72	78.12	54.16	90.62	84.37	31.25	95.83
	Number of mosquitoes tested	24	24	33	32	24	32	32	32	24
E	IR (%)	79.16	75	96.87	87.5	84.37	100	50	96.87	86.95
	Number of mosquitoes tested	24	24	32	32	32	32	32	32	23
F	Log10 viral particles in midgut	4.63434	4.11338	3.99029	4.13284	4.085	4.36788	4	3.92598	4.36974
	Number of mosquitoes tested	20	19	21	24	19	30	17	26	14
G	Log10 viral particles in midgut	1.25527	2.77815	3.75381	2.68305	3.13033	2.86034	2.2833	2.62737	2.94151
	Number of mosquitoes tested	2	1	12	6	8	12	2	14	12
H	Log10 viral particles in midgut	2.74586	1.38021	3.88824	3.36135	3.20548	4.14376	3.26905	2.36549	3.66502
	Number of mosquitoes tested	11	4	20	23	22	30	17	19	16
I	Log10 viral particles in midgut	3.33506	2.57054	3.25575	2.91751	2.42488	3.2052	3.26435	1.87506	3.69496
	Number of mosquitoes tested	10	9	24	25	13	29	27	10	23
J	Log10 viral particles in midgut	3.32263	3.37894	4.14706	3.87973	3.74382	4.18851	3.90666	2.74194	4.2512
	Number of mosquitoes tested	19	18	31	28	27	32	16	31	20

## Sheet: Figure S5
		Anses Maroquet	Bois lézard	Cap Chevalier	Diamant	Lareinty	Macouba	Morne-Rouge	Sainte Thérèse	Tartane
A	SDR (%)	90	63.15	76.19	70.83	73.68	70	52.94	19.23	78.57
	Number of mosquitoes tested	20	19	21	24	19	30	17	26	14
B	SDR (%)	0	100	33.33	16.66	62.5	58.33	50	35.71	25
	Number of mosquitoes tested	2	1	12	6	8	12	2	14	12
C	SDR (%)	45.45	0	90	69.56	31.81	76.66	58.82	42.1	18.75
	Number of mosquitoes tested	11	4	20	23	22	30	17	19	16
D	SDR (%)	30	66.66	70.83	68	61.53	75.86	48.14	0	52.17
	Number of mosquitoes tested	10	9	24	25	13	29	27	10	23
E	SDR (%)	94.73	55.55	100	78.57	74.07	93.75	81.25	32.25	50
	Number of mosquitoes tested	19	18	31	28	27	32	16	31	20
F	Log10 viral particles in carcass	4.65685	3.73703	3.78483	3.82847	3.66633	4.48141	2.89597	4.05736	4.50286
	Number of mosquitoes tested	18	12	16	17	14	21	10	5	11
G	Log10 viral particles in carcass		1.38021	2.96942	1.65321	3.16197	2.07555	1.38021	1.79239	1.85733
	Number of mosquitoes tested	0	2	5	4	6	7	1	6	3
H	Log10 viral particles in carcass	2.62		3.64385	3.29929	2.38917	3.65658	3.11025	2.3962	1.30103
	Number of mosquitoes tested	5	0	18	16	7	23	10	8	3
I	Log10 viral particles in carcass	3.10312	2.35025	3.02202	2.66181	2.65321	2.97497	3.90211		2.26
	Number of mosquitoes tested	3	6	18	18	8	22	13	0	12
J	Log10 viral particles in carcass	3.25983	3.15534	4.13701	3.26553	4.61385	4.04599	3.83398	2.0086	2.01284
	Number of mosquitoes tested	18	10	31	22	20	30	13	10	10

## Sheet: Figure S6
		Anses Maroquet	Bois lézard	Cap Chevalier	Diamant	Lareinty	Macouba	Morne-Rouge	Sainte Thérèse	Tartane
A	STR (%)	0	0	6.25	11.76	14.28	9.52	0	20	9.09
	Number of mosquitoes tested	18	12	16	17	14	21	10	5	11
B	STR (%)		0	0	0	0	0	0	0	0
	Number of mosquitoes tested	0	2	5	4	6	7	1	6	3
C	STR (%)	20		38.88	25	14.28	8.69	10	0	0
	Number of mosquitoes tested	5	0	18	16	7	23	10	8	3
D	STR (%)	0	0	0	5.55	37.5	18.18	0		0
	Number of mosquitoes tested	3	6	18	18	8	22	13	0	12
E	STR (%)	22.22	50	32.25	0	45	16.66	15.38	0	30
	Number of mosquitoes tested	18	10	31	22	20	30	13	10	10
F	Log10 viral particles in saliva			0.30103	0.954243	1.27875	0.60206		2.04922	0.30103
	Number of mosquitoes tested	0	0	1	2	2	2	0	1	1
G	Log10 viral particles in saliva
	Number of mosquitoes tested	0	0	0	0	0	0	0	0	0
H	Log10 viral particles in saliva	0.30103		0.477121	1	0.30103	1.78533	0.90309		0.778151
	Number of mosquitoes tested	1	0	7	5	1	2	1	0	1
I	Log10 viral particles in saliva				0.30103	2.57519	1.4624
	Number of mosquitoes tested	0	0	0	1	3	4	0	0	0
J	Log10 viral particles in saliva	0.6	2.34439	1.36173		2.53403	1.50515	1.86332		1.4
	Number of mosquitoes tested	4	7	10	0	10	5	2	0	3

[truncated: 3 more sheets: Figure S7, Figure S8, Figure S9]
